# Supplementary material for: Efficient One-Pot Functionalization of Pyrroles via Dearomative Chlorination–Thiocyanation Strategy
Source: Int J Mol Sci. 2026 Jun 16;27(12):5442. doi: 10.3390/ijms27125442 (PMC13299718; doi:10.3390/ijms27125442)
Supplement: Supplementary file 1 [file ijms-27-05442-s001.zip]

Archive with 1 entries (1 files):
- ijms-4351481-supplementary.pdf
